# Supplementary material for: Plasmatic Magnesium Deficiency in 101 Outpatients Living with Type 2 Diabetes Mellitus
Source: Clin Pract. 2021 Oct 27;11(4):791–800. doi: 10.3390/clinpract11040095 (PMC8628662; doi:10.3390/clinpract11040095)
Supplement: Supplementary file 1 [file clinpract-11-00095-s001.zip]

Archive with 1 entries (1 files):
- clinpract-1410014-supplementary.pdf
